# Supplementary material for: Reversed predator–prey cycles are driven by the amplitude of prey oscillations
Source: Ecol Evol. 2018 May 24;8(12):6317–29. doi: 10.1002/ece3.4184 (PMC6024131; doi:10.1002/ece3.4184)
Supplement: Supplementary file 2 [file ECE3-8-6317-s002.nb]

(* Content-type: application/vnd.wolfram.mathematica *)

(*** Wolfram Notebook File ***)
(* http://www.wolfram.com/nb *)

(* CreatedBy='Mathematica 10.0' *)

(*CacheID: 234*)
(* Internal cache information:
NotebookFileLineBreakTest
NotebookFileLineBreakTest
NotebookDataPosition[       158,          7]
NotebookDataLength[     63855,       1661]
NotebookOptionsPosition[     62033,       1595]
NotebookOutlinePosition[     62439,       1611]
CellTagsIndexPosition[     62396,       1608]
WindowFrame->Normal*)

(* Beginning of Notebook Content *)
Notebook[{
Cell[TextData[StyleBox["Modelling predator-prey coevolution", "Title",
 FontFamily->"Gill Sans MT",
 FontSize->28]], "Input",
 CellChangeTimes->{{3.732012860695222*^9, 3.732012875479105*^9}, {
  3.732012965343412*^9, 3.7320129986606994`*^9}, {3.7320130803617587`*^9, 
  3.7320130908634586`*^9}},
 FormatType->"TextForm"],

Cell[CellGroupData[{

Cell["Model definition", "Section",
 CellChangeTimes->{{3.7320131433574667`*^9, 3.7320131762390223`*^9}, {
  3.732013247562898*^9, 3.7320132478616414`*^9}}],

Cell[CellGroupData[{

Cell["Equations", "Subsection",
 CellChangeTimes->{{3.732013240594036*^9, 3.7320132528460965`*^9}}],

Cell[BoxData[{
 RowBox[{
  RowBox[{
   RowBox[{"dx1", "=", 
    RowBox[{
     RowBox[{"(", 
      RowBox[{
       RowBox[{"r", "*", 
        RowBox[{"(", 
         RowBox[{"1", "-", 
          RowBox[{
           RowBox[{"x", "[", "t", "]"}], "/", "k"}]}], ")"}]}], "-", 
       RowBox[{"a", "*", 
        RowBox[{
         RowBox[{"y", "[", "t", "]"}], "/", 
         RowBox[{"(", 
          RowBox[{"1", "+", 
           RowBox[{"a", "*", "h", "*", 
            RowBox[{"x", "[", "t", "]"}]}]}], ")"}]}]}]}], ")"}], "*", 
     RowBox[{"x", "[", "t", "]"}]}]}], ";"}], " ", 
  RowBox[{"(*", 
   RowBox[{"prey", " ", "dynamics", " ", "for", " ", "model", " ", "1"}], 
   "*)"}]}], "\[IndentingNewLine]", 
 RowBox[{
  RowBox[{"dx2", "=", 
   RowBox[{
    RowBox[{"(", 
     RowBox[{"r", "-", 
      RowBox[{
       RowBox[{"x", "[", "t", "]"}], "/", "k"}], "-", 
      RowBox[{"a", "*", 
       RowBox[{
        RowBox[{"y", "[", "t", "]"}], "/", 
        RowBox[{"(", 
         RowBox[{"1", "+", 
          RowBox[{"a", "*", "h", "*", 
           RowBox[{"x", "[", "t", "]"}]}]}], ")"}]}]}]}], ")"}], "*", 
    RowBox[{"x", "[", "t", "]"}]}]}], ";", "          ", 
  RowBox[{"(*", 
   RowBox[{"prey", " ", "dynamics", " ", "for", " ", "model", " ", "2"}], 
   "*)"}], "\[IndentingNewLine]", 
  RowBox[{"dy", "=", 
   RowBox[{
    RowBox[{"(", 
     RowBox[{
      RowBox[{"e", "*", "a", "*", 
       RowBox[{
        RowBox[{"x", "[", "t", "]"}], "/", 
        RowBox[{"(", 
         RowBox[{"1", "+", 
          RowBox[{"a", "*", "h", "*", 
           RowBox[{"x", "[", "t", "]"}]}]}], ")"}]}]}], "-", "d"}], ")"}], 
    "*", 
    RowBox[{"y", "[", "t", "]"}]}]}], ";", "                        ", 
  RowBox[{"(*", 
   RowBox[{"predator", " ", "dynamics"}], "*)"}], "\[IndentingNewLine]", 
  RowBox[{"a", "=", 
   RowBox[{"a0", "/", 
    RowBox[{"(", 
     RowBox[{"1", "+", 
      RowBox[{"Exp", "[", 
       RowBox[{"(", 
        RowBox[{"theta", "*", 
         RowBox[{"(", 
          RowBox[{
           RowBox[{"u", "[", "t", "]"}], "-", 
           RowBox[{"v", "[", "t", "]"}]}], ")"}]}], ")"}], "]"}]}], ")"}]}]}],
   ";"}], "\[IndentingNewLine]", 
 RowBox[{
  RowBox[{"r", "=", 
   RowBox[{"r0", "*", 
    RowBox[{"Exp", "[", 
     RowBox[{
      RowBox[{"-", "cx"}], "*", 
      RowBox[{
       RowBox[{"(", 
        RowBox[{"u", "[", "t", "]"}], ")"}], "^", "2"}]}], "]"}]}]}], 
  ";"}], "\[IndentingNewLine]", 
 RowBox[{
  RowBox[{"e", "=", 
   RowBox[{"e0", "*", 
    RowBox[{"Exp", "[", 
     RowBox[{
      RowBox[{"-", "cy"}], "*", 
      RowBox[{
       RowBox[{"(", 
        RowBox[{"v", "[", "t", "]"}], ")"}], "^", "2"}]}], "]"}]}]}], 
  ";"}], "\[IndentingNewLine]", 
 RowBox[{
  RowBox[{
   RowBox[{"Wx", "[", "t", "]"}], "=", 
   RowBox[{
    RowBox[{"1", "/", 
     RowBox[{"x", "[", "t", "]"}]}], "*", "dx"}]}], 
  ";"}], "\[IndentingNewLine]", 
 RowBox[{
  RowBox[{
   RowBox[{"Wy", "[", "t", "]"}], "=", 
   RowBox[{
    RowBox[{"1", "/", 
     RowBox[{"y", "[", "t", "]"}]}], "*", "dy"}]}], 
  ";"}], "\[IndentingNewLine]", 
 RowBox[{
  RowBox[{"du", "=", 
   RowBox[{"Gx", "*", 
    RowBox[{"D", "[", 
     RowBox[{
      RowBox[{"Wx", "[", "t", "]"}], ",", 
      RowBox[{"u", "[", "t", "]"}]}], "]"}], "*", 
    RowBox[{"Exp", "[", 
     RowBox[{
      RowBox[{"-", "alpha"}], "/", 
      RowBox[{"(", 
       RowBox[{"u", "[", "t", "]"}], ")"}]}], "]"}]}]}], ";", "     ", 
  RowBox[{"(*", " ", 
   RowBox[{"defense", " ", "dynamics"}], " ", "*)"}], "\[IndentingNewLine]", 
  RowBox[{"dv", "=", 
   RowBox[{"Gy", "*", 
    RowBox[{"D", "[", 
     RowBox[{
      RowBox[{"Wy", "[", "t", "]"}], ",", 
      RowBox[{"v", "[", "t", "]"}]}], "]"}], "*", 
    RowBox[{"Exp", "[", 
     RowBox[{
      RowBox[{"-", "alpha"}], "/", 
      RowBox[{"(", 
       RowBox[{"v", "[", "t", "]"}], ")"}]}], "]"}]}]}], ";", "   ", 
  RowBox[{"(*", " ", 
   RowBox[{"offense", " ", "dynamics"}], " ", "*)"}], 
  "\[IndentingNewLine]"}]}], "Input",
 CellChangeTimes->{{3.63384321232058*^9, 3.6338433693303194`*^9}, {
   3.6338434363900757`*^9, 3.6338435839454746`*^9}, {3.633843855171001*^9, 
   3.6338438893062057`*^9}, {3.6338439225998735`*^9, 
   3.6338439254738426`*^9}, {3.63384423383683*^9, 3.633844248011423*^9}, {
   3.633844381197025*^9, 3.633844382929221*^9}, {3.6338445033561444`*^9, 
   3.633844669069685*^9}, {3.6338447287076445`*^9, 3.633844795644618*^9}, {
   3.6338639053962603`*^9, 3.6338639661641936`*^9}, {3.6338644573253937`*^9, 
   3.633864457496523*^9}, {3.6338652128421335`*^9, 3.6338652553793373`*^9}, {
   3.6338653057188916`*^9, 3.633865317327881*^9}, {3.6338653598380623`*^9, 
   3.633865360071212*^9}, {3.633866820789173*^9, 3.633866921552353*^9}, {
   3.633866988560366*^9, 3.633867017960555*^9}, {3.63386708196548*^9, 
   3.633867148123923*^9}, {3.6338671983243923`*^9, 3.633867201069262*^9}, {
   3.6338678065952525`*^9, 3.633867810354806*^9}, 3.6338685288625336`*^9, {
   3.633868628004609*^9, 3.6338686368366556`*^9}, {3.6367855480930233`*^9, 
   3.6367855540379934`*^9}, {3.6376491541000304`*^9, 
   3.6376491656250772`*^9}, {3.637649664483103*^9, 3.637649671001433*^9}, {
   3.6376509645380573`*^9, 3.6376509668946733`*^9}, {3.6376512780099163`*^9, 
   3.6376513223298707`*^9}, {3.637651357659622*^9, 3.6376513603775377`*^9}, {
   3.6376514072075205`*^9, 3.6376514130496483`*^9}, {3.637651513220151*^9, 
   3.6376515175249753`*^9}, {3.6387040060553684`*^9, 3.638704013604545*^9}, {
   3.6387040936927943`*^9, 3.63870409992381*^9}, {3.6387047576350555`*^9, 
   3.6387047612495937`*^9}, {3.6388536263414373`*^9, 
   3.6388536424674225`*^9}, {3.6391128555126867`*^9, 
   3.6391128559259896`*^9}, {3.6391132293611097`*^9, 3.6391132299505396`*^9}, 
   3.6392000589998116`*^9, {3.639205572329553*^9, 3.639205576152357*^9}, {
   3.6392057404634466`*^9, 3.639205759184395*^9}, {3.63922000706166*^9, 
   3.639220035616212*^9}, {3.6393734393450537`*^9, 3.6393734406229815`*^9}, {
   3.6393754265427494`*^9, 3.6393754267979307`*^9}, 3.639383271151599*^9, {
   3.640083433268077*^9, 3.6400834409974127`*^9}, {3.6400835047282248`*^9, 
   3.6400835766456437`*^9}, {3.640084942127364*^9, 3.6400849491712065`*^9}, {
   3.640084998548346*^9, 3.640085043366728*^9}, {3.640085113864944*^9, 
   3.6400851496564064`*^9}, 3.640085250995848*^9, {3.6400852916629915`*^9, 
   3.6400853299140267`*^9}, {3.640085809654846*^9, 3.640085816309356*^9}, {
   3.6400858684328933`*^9, 3.640085887104669*^9}, {3.6400864882669773`*^9, 
   3.640086506143236*^9}, {3.640086543222749*^9, 3.640086543375832*^9}, {
   3.640086574775419*^9, 3.6400865749355507`*^9}, {3.6400868295465946`*^9, 
   3.640086829753707*^9}, {3.6403200960184793`*^9, 3.640320119258486*^9}, {
   3.640320153968317*^9, 3.640320211979248*^9}, {3.640320757793579*^9, 
   3.6403207973343525`*^9}, {3.6403208309917746`*^9, 3.640320858438243*^9}, {
   3.640321187793438*^9, 3.6403211893614855`*^9}, {3.640321303530441*^9, 
   3.640321340713526*^9}, 3.6403213755310163`*^9, {3.6403214202241683`*^9, 
   3.6403214203742685`*^9}, {3.640321502365585*^9, 3.640321515467422*^9}, {
   3.640321686143569*^9, 3.640321686245637*^9}, {3.640321885879883*^9, 
   3.640321888161436*^9}, {3.640321928557955*^9, 3.6403219533998766`*^9}, {
   3.6403221913109407`*^9, 3.640322193644531*^9}, {3.64032302990919*^9, 
   3.640323096635645*^9}, {3.640323135207919*^9, 3.6403231374944773`*^9}, {
   3.6403235087313633`*^9, 3.640323516464631*^9}, {3.640323784244042*^9, 
   3.6403237963753357`*^9}, {3.6406706945212193`*^9, 
   3.6406706947313585`*^9}, {3.640671529670863*^9, 3.640671553866048*^9}, {
   3.640676626200308*^9, 3.640676646556924*^9}, {3.640676838645421*^9, 
   3.6406768388005257`*^9}, {3.6412686918884706`*^9, 3.641268696801464*^9}, {
   3.641642768192569*^9, 3.641642850690707*^9}, {3.6417018015566783`*^9, 
   3.64170183063868*^9}, {3.6417023974582567`*^9, 3.641702398375893*^9}, {
   3.6417046932083406`*^9, 3.641704695697092*^9}, {3.641704822697073*^9, 
   3.6417048236887956`*^9}, {3.641705639264763*^9, 3.641705640846801*^9}, {
   3.6417059218313475`*^9, 3.641705921958435*^9}, {3.64170633725556*^9, 
   3.641706374253438*^9}, {3.6417067049278884`*^9, 3.641706760064662*^9}, {
   3.6417070085243587`*^9, 3.641707011792776*^9}, {3.641707072742837*^9, 
   3.6417071117596827`*^9}, {3.641707222541586*^9, 3.6417072365369234`*^9}, {
   3.641715354851606*^9, 3.6417153608929234`*^9}, {3.6424955548238134`*^9, 
   3.64249555725758*^9}, {3.642852811015979*^9, 3.642852812947257*^9}, {
   3.6429137631170454`*^9, 3.642913772479737*^9}, {3.642925636077099*^9, 
   3.642925638787101*^9}, {3.642934851536991*^9, 3.6429348560563602`*^9}, {
   3.6429377421714916`*^9, 3.6429377469549713`*^9}, {3.645164016564695*^9, 
   3.6451640206165977`*^9}, {3.6451744366431794`*^9, 3.6451744518141775`*^9}, 
   3.64517480367251*^9, {3.645249639759068*^9, 3.6452496398601046`*^9}, {
   3.6452515119553776`*^9, 3.6452515124306884`*^9}, {3.645252496569996*^9, 
   3.6452524967360964`*^9}, 3.6453374261274767`*^9, {3.6457891446307845`*^9, 
   3.645789146414056*^9}, {3.6457906864806066`*^9, 3.645790687942798*^9}, 
   3.64586132645926*^9, {3.6458626825791545`*^9, 3.6458626867959957`*^9}, {
   3.6459374849701834`*^9, 3.6459374853994446`*^9}, {3.6460245105627813`*^9, 
   3.6460245108650837`*^9}, {3.646038831763632*^9, 3.6460388534198127`*^9}, {
   3.6463709922959538`*^9, 3.646370992861314*^9}, 3.6473167310306983`*^9, {
   3.6476827597390227`*^9, 3.64768276437843*^9}, {3.648205858575919*^9, 
   3.6482058666082554`*^9}, {3.64820884568967*^9, 3.648208846316086*^9}, {
   3.6531964663346243`*^9, 3.6531964668449717`*^9}, {3.6536518535279236`*^9, 
   3.6536518609442196`*^9}, {3.6537378014019623`*^9, 
   3.6537378078976135`*^9}, {3.653797037087714*^9, 3.6537970404811306`*^9}, {
   3.653797280594222*^9, 3.6537972807343154`*^9}, {3.653815861957102*^9, 
   3.65381586636524*^9}, {3.654604842435624*^9, 3.654604850704508*^9}, 
   3.6557297561466837`*^9, 3.6579761697917185`*^9, {3.7110980999495926`*^9, 
   3.7110981032789345`*^9}, {3.7111018036325607`*^9, 
   3.7111018058621325`*^9}, {3.7111748789030876`*^9, 3.711174885005394*^9}, {
   3.7111860195243397`*^9, 3.7111860207322106`*^9}, {3.7111861499684806`*^9, 
   3.711186162533353*^9}, {3.7111863075607834`*^9, 3.711186319800433*^9}, {
   3.7112751604239655`*^9, 3.711275166727502*^9}, {3.711443323662431*^9, 
   3.7114433272940426`*^9}, {3.713073989254846*^9, 3.713073994038226*^9}, {
   3.7130819078681836`*^9, 3.7130819120201187`*^9}, {3.7130820960121713`*^9, 
   3.713082097330103*^9}, {3.7130868019124765`*^9, 3.7130868054079466`*^9}, 
   3.7130886421112037`*^9, {3.7320127929058685`*^9, 3.7320128135488343`*^9}, 
   3.732013182801684*^9, {3.7320132310292196`*^9, 3.732013282425955*^9}, {
   3.7320133637069635`*^9, 3.732013378691553*^9}, {3.7323357939131174`*^9, 
   3.732335800460183*^9}, {3.7323382503705893`*^9, 3.732338330176397*^9}, {
   3.732357994871482*^9, 3.7323580463852615`*^9}}]
}, Open  ]],

Cell[CellGroupData[{

Cell["\<\
Defining the initial conditions and system of differential equations\
\>", "Subsection",
 CellChangeTimes->{{3.732013268222595*^9, 3.7320132808477526`*^9}}],

Cell[BoxData[{
 RowBox[{
  RowBox[{"init", "=", 
   RowBox[{"{", 
    RowBox[{
     RowBox[{
      RowBox[{"x", "[", "0", "]"}], "\[Equal]", "0.2"}], ",", 
     RowBox[{
      RowBox[{"y", "[", "0", "]"}], "==", "0.5"}], ",", 
     RowBox[{
      RowBox[{"u", "[", "0", "]"}], "\[Equal]", "0.6"}], ",", 
     RowBox[{
      RowBox[{"v", "[", "0", "]"}], "\[Equal]", "0.5"}]}], "}"}]}], 
  ";"}], "\[IndentingNewLine]", 
 RowBox[{
  RowBox[{
   RowBox[{"sys1", "=", 
    RowBox[{"{", 
     RowBox[{
      RowBox[{
       RowBox[{
        RowBox[{"x", "'"}], "[", "t", "]"}], "\[Equal]", "dx1"}], ",", 
      RowBox[{
       RowBox[{
        RowBox[{"y", "'"}], "[", "t", "]"}], "\[Equal]", "dy"}], ",", 
      RowBox[{
       RowBox[{
        RowBox[{"u", "'"}], "[", "t", "]"}], "\[Equal]", "du"}], ",", 
      RowBox[{
       RowBox[{
        RowBox[{"v", "'"}], "[", "t", "]"}], "\[Equal]", "dv"}], ",", 
      "init"}], "}"}]}], ";"}], " ", 
  RowBox[{"(*", 
   RowBox[{"model", " ", "1"}], "*)"}]}], "\[IndentingNewLine]", 
 RowBox[{
  RowBox[{
   RowBox[{"sys2", "=", 
    RowBox[{"{", 
     RowBox[{
      RowBox[{
       RowBox[{
        RowBox[{"x", "'"}], "[", "t", "]"}], "\[Equal]", "dx2"}], ",", 
      RowBox[{
       RowBox[{
        RowBox[{"y", "'"}], "[", "t", "]"}], "\[Equal]", "dy"}], ",", 
      RowBox[{
       RowBox[{
        RowBox[{"u", "'"}], "[", "t", "]"}], "\[Equal]", "du"}], ",", 
      RowBox[{
       RowBox[{
        RowBox[{"v", "'"}], "[", "t", "]"}], "\[Equal]", "dv"}], ",", 
      "init"}], "}"}]}], ";"}], " ", 
  RowBox[{"(*", 
   RowBox[{"model", " ", "2"}], "*)"}]}], "\[IndentingNewLine]"}], "Input",
 CellChangeTimes->{{3.7323358054134803`*^9, 3.7323358146028175`*^9}, {
  3.7323580509455123`*^9, 3.732358065574954*^9}}]
}, Open  ]]
}, Open  ]],

Cell[CellGroupData[{

Cell["Simulations", "Section",
 CellChangeTimes->{{3.7320133110419044`*^9, 3.7320133161357374`*^9}}],

Cell[CellGroupData[{

Cell["Model 1", "Subsection",
 CellChangeTimes->{{3.732335947091011*^9, 3.7323359483410482`*^9}, {
  3.73233602594783*^9, 3.732336026260391*^9}}],

Cell[CellGroupData[{

Cell["Defining parameter values and global simulation parameters", \
"Subsubsection",
 CellChangeTimes->{{3.7323360232584224`*^9, 3.73233603410437*^9}, {
  3.732336120509369*^9, 3.732336128370386*^9}, {3.7323362192289944`*^9, 
  3.7323362309026337`*^9}}],

Cell[BoxData[{
 RowBox[{
  RowBox[{"params", "=", 
   RowBox[{"{", 
    RowBox[{
     RowBox[{"r0", "\[Rule]", "1"}], ",", 
     RowBox[{"a0", "\[Rule]", "1"}], ",", 
     RowBox[{"e0", "\[Rule]", "0.5"}], ",", 
     RowBox[{"cx", "\[Rule]", "4"}], ",", 
     RowBox[{"cy", "\[Rule]", "3.5"}], ",", 
     RowBox[{"alpha", "\[Rule]", 
      RowBox[{"1", "/", "1000"}]}], ",", 
     RowBox[{"Gx", "\[Rule]", "0.01"}], ",", 
     RowBox[{"Gy", "\[Rule]", "0.01"}], ",", 
     RowBox[{"k", "\[Rule]", "2.5"}], ",", 
     RowBox[{"h", "\[Rule]", "0.1"}]}], "}"}]}], ";"}], "\[IndentingNewLine]", 
 RowBox[{
  RowBox[{"sysp", "=", 
   RowBox[{"sys1", "/.", "params"}]}], ";"}], "\[IndentingNewLine]", 
 RowBox[{
  RowBox[{"tmax", "=", "50000"}], ";"}], "\[IndentingNewLine]", 
 RowBox[{
  RowBox[{"numsteps", "=", "20000"}], ";"}], "\[IndentingNewLine]", 
 RowBox[{
  RowBox[{"numvalues", "=", "25"}], ";"}], "\[IndentingNewLine]", 
 RowBox[{
  RowBox[{"mintheta", "=", "5"}], ";"}], "\[IndentingNewLine]", 
 RowBox[{
  RowBox[{"maxtheta", "=", "12.5"}], ";"}], "\[IndentingNewLine]", 
 RowBox[{
  RowBox[{"mind", "=", "0"}], ";"}], "\[IndentingNewLine]", 
 RowBox[{
  RowBox[{"maxd", "=", "0.075"}], ";"}], "\[IndentingNewLine]", 
 RowBox[{
  RowBox[{"a1", "=", 
   RowBox[{
    RowBox[{"(", 
     RowBox[{"a", "/", "a0"}], ")"}], "/.", "params"}]}], 
  ";"}], "\[IndentingNewLine]", 
 RowBox[{
  RowBox[{"e1", "=", 
   RowBox[{
    RowBox[{"(", 
     RowBox[{"e", "/", "e0"}], ")"}], "/.", "params"}]}], ";"}]}], "Input",
 CellChangeTimes->{{3.7320133188232527`*^9, 3.7320133188232527`*^9}, {
   3.7320134089947767`*^9, 3.732013411791725*^9}, {3.732013473584118*^9, 
   3.7320135000263968`*^9}, {3.7323356355200157`*^9, 
   3.7323356552397146`*^9}, {3.732335688914898*^9, 3.7323356904149694`*^9}, 
   3.7323359352763615`*^9, 3.732335974454573*^9, {3.7323360454033327`*^9, 
   3.7323361687049174`*^9}, {3.7323362463717318`*^9, 3.7323362465279427`*^9}, 
   3.7323377955414143`*^9, {3.732337840061029*^9, 3.732337840592286*^9}, {
   3.732337971581377*^9, 3.7323379789095926`*^9}, {3.7323382627947397`*^9, 
   3.732338279125016*^9}, 3.7323384821748285`*^9, 3.732338671949501*^9, 
   3.7323391185066075`*^9, 3.732339442938012*^9}]
}, Open  ]],

Cell[CellGroupData[{

Cell["Arrays for storing simulated time series", "Subsubsection",
 CellChangeTimes->{{3.732336310051952*^9, 3.732336317631905*^9}}],

Cell[BoxData[{
 RowBox[{
  RowBox[{
   RowBox[{"xvalues", "=", 
    RowBox[{"Array", "[", 
     RowBox[{"f", ",", "numsteps"}], "]"}]}], ";"}], "   ", 
  RowBox[{"(*", 
   RowBox[{"prey", " ", "biomass"}], "*)"}]}], "\[IndentingNewLine]", 
 RowBox[{
  RowBox[{
   RowBox[{"yvalues", "=", 
    RowBox[{"Array", "[", 
     RowBox[{"f", ",", "numsteps"}], "]"}]}], ";"}], "  ", 
  RowBox[{"(*", 
   RowBox[{"predator", " ", "biomass"}], "*)"}]}], "\[IndentingNewLine]", 
 RowBox[{
  RowBox[{"aevalues", "=", 
   RowBox[{"Array", "[", 
    RowBox[{"f", ",", "numsteps"}], "]"}]}], ";", "  ", 
  RowBox[{"(*", 
   RowBox[{"edibility", " ", "and", " ", "conversion", " ", "efficiency"}], 
   "*)"}], "\[IndentingNewLine]", 
  RowBox[{"xevalues", "=", 
   RowBox[{"Array", "[", 
    RowBox[{"f", ",", "numsteps"}], "]"}]}], ";", " ", 
  RowBox[{"(*", " ", 
   RowBox[{"effective", " ", "prey", " ", "biomass"}], "*)"}], " ", 
  "\[IndentingNewLine]"}]}], "Input",
 CellChangeTimes->{
  3.7323363287571*^9, {3.7323363598244133`*^9, 3.7323364063004847`*^9}, 
   3.7323383484753594`*^9}]
}, Open  ]],

Cell[CellGroupData[{

Cell["Defining arrays of output values", "Subsubsection",
 CellChangeTimes->{{3.732336203242155*^9, 3.7323362160101323`*^9}}],

Cell[BoxData[
 RowBox[{
  RowBox[{"(*", 
   RowBox[{"predator", " ", "biomass", " ", 
    RowBox[{"(", 
     RowBox[{
     "to", " ", "check", " ", "for", " ", "extinction", " ", "later"}]}]}], 
   "*)"}], "\[IndentingNewLine]", 
  RowBox[{
   RowBox[{
    RowBox[{"meany", "=", 
     RowBox[{"Array", "[", 
      RowBox[{"f", ",", 
       RowBox[{"{", 
        RowBox[{"numvalues", ",", "numvalues"}], "}"}]}], "]"}]}], ";"}], 
   "\[IndentingNewLine]", "\[IndentingNewLine]", 
   RowBox[{"(*", 
    RowBox[{
    "temporal", " ", "variability", " ", "in", " ", "prey", " ", "and", " ", 
     "edibility", " ", "*", " ", "conversion", " ", "efficiency"}], "*)"}], 
   "\[IndentingNewLine]", 
   RowBox[{
    RowBox[{"stdevx", "=", 
     RowBox[{"Array", "[", 
      RowBox[{"f", ",", 
       RowBox[{"{", 
        RowBox[{"numvalues", ",", "numvalues"}], "}"}]}], "]"}]}], ";"}], 
   "\[IndentingNewLine]", 
   RowBox[{
    RowBox[{"stdevae", "=", 
     RowBox[{"Array", "[", 
      RowBox[{"f", ",", 
       RowBox[{"{", 
        RowBox[{"numvalues", ",", "numvalues"}], "}"}]}], "]"}]}], ";"}], 
   "\[IndentingNewLine]", 
   RowBox[{
    RowBox[{"ampx", "=", 
     RowBox[{"Array", "[", 
      RowBox[{"f", ",", 
       RowBox[{"{", 
        RowBox[{"numvalues", ",", "numvalues"}], "}"}]}], "]"}]}], ";"}], 
   "\[IndentingNewLine]", 
   RowBox[{
    RowBox[{"ampae", "=", 
     RowBox[{"Array", "[", 
      RowBox[{"f", ",", 
       RowBox[{"{", 
        RowBox[{"numvalues", ",", "numvalues"}], "}"}]}], "]"}]}], ";"}], 
   "\[IndentingNewLine]", "\[IndentingNewLine]", 
   RowBox[{"(*", 
    RowBox[{"phase", " ", "lags"}], "*)"}], "\[IndentingNewLine]", 
   RowBox[{
    RowBox[{"lagxy", "=", 
     RowBox[{"Array", "[", 
      RowBox[{"f", ",", 
       RowBox[{"{", 
        RowBox[{"numvalues", ",", "numvalues"}], "}"}]}], "]"}]}], ";", "  ", 
    RowBox[{"(*", 
     RowBox[{"predator", " ", "-", " ", "prey"}], "*)"}], 
    "\[IndentingNewLine]", 
    RowBox[{"lagxey", "=", 
     RowBox[{"Array", "[", 
      RowBox[{"f", ",", 
       RowBox[{"{", 
        RowBox[{"numvalues", ",", "numvalues"}], "}"}]}], "]"}]}], ";", " ", 
    RowBox[{"(*", 
     RowBox[{"predator", " ", "-", " ", 
      RowBox[{"effective", " ", "prey"}]}], "*)"}], "\[IndentingNewLine]", 
    RowBox[{"lagxxe", "=", 
     RowBox[{"Array", "[", 
      RowBox[{"f", ",", 
       RowBox[{"{", 
        RowBox[{"numvalues", ",", "numvalues"}], "}"}]}], "]"}]}], ";", " ", 
    RowBox[{"(*", 
     RowBox[{
      RowBox[{"effective", " ", "prey"}], " ", "-", " ", 
      RowBox[{"actual", " ", "prey"}]}], "*)"}], 
    "\[IndentingNewLine]"}]}]}]], "Input",
 CellChangeTimes->{{3.7323362429184756`*^9, 3.732336321803821*^9}, {
  3.732336423069455*^9, 3.7323365046889153`*^9}, {3.7323367871968145`*^9, 
  3.732336791276896*^9}, {3.732337510433137*^9, 3.7323375538140297`*^9}, {
  3.7323379080885763`*^9, 3.7323379357493243`*^9}, {3.7323383507097507`*^9, 
  3.7323383518816357`*^9}}]
}, Open  ]],

Cell[CellGroupData[{

Cell[TextData[{
 "Simulation on a 25x25 grid of parameter values for ",
 StyleBox["d",
  FontSlant->"Italic"],
 " and ",
 StyleBox["theta",
  FontSlant->"Italic"]
}], "Subsubsection",
 CellChangeTimes->{{3.732336529925578*^9, 3.732336550414056*^9}}],

Cell[BoxData[
 RowBox[{
  RowBox[{"For", "[", 
   RowBox[{
    RowBox[{"i", "=", "1"}], ",", 
    RowBox[{"i", "\[LessEqual]", "numvalues"}], ",", 
    RowBox[{"i", "++"}], ",", 
    RowBox[{"For", "[", 
     RowBox[{
      RowBox[{"j", "=", "1"}], ",", 
      RowBox[{"j", "\[LessEqual]", "numvalues"}], ",", 
      RowBox[{"j", "++"}], ",", "\[IndentingNewLine]", "\[IndentingNewLine]", 
      RowBox[{"(*", 
       RowBox[{
        RowBox[{
        "substituting", " ", "values", " ", "for", " ", "theta", " ", "and", 
         " ", "d"}], ",", " ", 
        RowBox[{
        "and", " ", "numerical", " ", "solving", " ", "of", " ", "the", " ", 
         "differential", " ", "equations"}]}], "*)"}], "\[IndentingNewLine]", 
      RowBox[{
       RowBox[{"b", "=", 
        RowBox[{"mintheta", "+", 
         RowBox[{"i", "*", 
          RowBox[{
           RowBox[{"(", 
            RowBox[{"maxtheta", "-", "mintheta"}], ")"}], "/", 
           "numvalues"}]}]}]}], ";", "\[IndentingNewLine]", 
       RowBox[{"c", "=", 
        RowBox[{"mind", "+", 
         RowBox[{"j", "*", 
          RowBox[{
           RowBox[{"(", 
            RowBox[{"maxd", "-", "mind"}], ")"}], "/", "numvalues"}]}]}]}], 
       ";", "\[IndentingNewLine]", 
       RowBox[{"sysp2", "=", 
        RowBox[{"sysp", "/.", 
         RowBox[{"{", 
          RowBox[{
           RowBox[{"theta", "\[Rule]", "b"}], ",", 
           RowBox[{"d", "\[Rule]", "c"}]}], "}"}]}]}], ";", 
       "\[IndentingNewLine]", 
       RowBox[{"a2", "=", 
        RowBox[{"a1", "/.", 
         RowBox[{"theta", "\[Rule]", "b"}]}]}], ";", "\[IndentingNewLine]", 
       RowBox[{"sol1", "=", 
        RowBox[{"NDSolve", "[", 
         RowBox[{"sysp2", ",", 
          RowBox[{"{", 
           RowBox[{"x", ",", "y", ",", "u", ",", "v"}], "}"}], ",", 
          RowBox[{"{", 
           RowBox[{"t", ",", "0", ",", "tmax"}], "}"}], ",", 
          RowBox[{"PrecisionGoal", "\[Rule]", "13"}], ",", 
          RowBox[{"AccuracyGoal", "\[Rule]", "15"}]}], "]"}]}], ";", 
       "\[IndentingNewLine]", "\[IndentingNewLine]", 
       RowBox[{"(*", 
        RowBox[{"generating", " ", "timeseries"}], "*)"}], 
       "\[IndentingNewLine]", 
       RowBox[{"For", "[", 
        RowBox[{
         RowBox[{"m", "=", "1"}], ",", 
         RowBox[{"m", "\[LessEqual]", "numsteps1"}], ",", 
         RowBox[{"m", "++"}], ",", 
         RowBox[{
          RowBox[{"n", "=", 
           RowBox[{"tmax", "-", "numsteps1", "+", "m"}]}], ";", 
          "\[IndentingNewLine]", 
          RowBox[{
           RowBox[{"xvalues", "[", 
            RowBox[{"[", "m", "]"}], "]"}], "=", 
           RowBox[{
            RowBox[{"Evaluate", "[", 
             RowBox[{
              RowBox[{"x", "[", "n", "]"}], "/.", "sol1"}], "]"}], "[", 
            RowBox[{"[", "1", "]"}], "]"}]}], ";", "\[IndentingNewLine]", 
          RowBox[{
           RowBox[{"yvalues", "[", 
            RowBox[{"[", "m", "]"}], "]"}], "=", 
           RowBox[{
            RowBox[{"Evaluate", "[", 
             RowBox[{
              RowBox[{"y", "[", "n", "]"}], "/.", "sol1"}], "]"}], "[", 
            RowBox[{"[", "1", "]"}], "]"}]}], ";", "\[IndentingNewLine]", 
          RowBox[{
           RowBox[{"aevalues", "[", 
            RowBox[{"[", "m", "]"}], "]"}], "=", 
           RowBox[{
            RowBox[{"(", 
             RowBox[{
              RowBox[{"(", 
               RowBox[{
                RowBox[{"Evaluate", "[", 
                 RowBox[{"a2", "/.", "sol1"}], "]"}], "/.", 
                RowBox[{"t", "\[Rule]", "n"}]}], ")"}], "[", 
              RowBox[{"[", "1", "]"}], "]"}], ")"}], "*", 
            RowBox[{"(", 
             RowBox[{
              RowBox[{"(", 
               RowBox[{
                RowBox[{"Evaluate", "[", 
                 RowBox[{"e1", "/.", "sol1"}], "]"}], "/.", 
                RowBox[{"t", "\[Rule]", "n"}]}], ")"}], "[", 
              RowBox[{"[", "1", "]"}], "]"}], ")"}]}]}], ";", 
          "\[IndentingNewLine]", 
          RowBox[{
           RowBox[{"xevalues", "[", 
            RowBox[{"[", "m", "]"}], "]"}], "=", 
           RowBox[{
            RowBox[{"xvalues", "[", 
             RowBox[{"[", "m", "]"}], "]"}], "*", 
            RowBox[{"aevalues", "[", 
             RowBox[{"[", "m", "]"}], "]"}]}]}]}]}], "]"}], ";", 
       "\[IndentingNewLine]", "\[IndentingNewLine]", 
       RowBox[{"(*", 
        RowBox[{
        "calculating", " ", "predator", " ", "biomass", " ", "to", " ", 
         "check", " ", "for", " ", "extinction", " ", "later"}], "*)"}], 
       "\[IndentingNewLine]", 
       RowBox[{
        RowBox[{"meany", "[", 
         RowBox[{"[", 
          RowBox[{"i", ",", "j"}], "]"}], "]"}], "=", 
        RowBox[{"Mean", "[", "yvalues", "]"}]}], ";", "\[IndentingNewLine]", 
       "\[IndentingNewLine]", 
       RowBox[{"(*", 
        RowBox[{
        "calculating", " ", "temporal", " ", "variability", " ", "in", " ", 
         "prey", " ", "biomass", " ", "and", " ", "in", " ", "edibility", " ",
          "*", " ", "conversion", " ", "efficiency"}], "*)"}], 
       "\[IndentingNewLine]", 
       RowBox[{
        RowBox[{"stdevx", "[", 
         RowBox[{"[", 
          RowBox[{"i", ",", "j"}], "]"}], "]"}], "=", 
        RowBox[{"StandardDeviation", "[", "xvalues", "]"}]}], ";", 
       "\[IndentingNewLine]", 
       RowBox[{
        RowBox[{"stdevae", "[", 
         RowBox[{"[", 
          RowBox[{"i", ",", "j"}], "]"}], "]"}], "=", 
        RowBox[{"StandardDeviation", "[", "aevalues", "]"}]}], ";", 
       "\[IndentingNewLine]", 
       RowBox[{"ampx", "=", 
        RowBox[{
         RowBox[{"Max", "[", "xvalues", "]"}], "-", 
         RowBox[{"Min", "[", "xvalues", "]"}]}]}], ";", "\[IndentingNewLine]", 
       RowBox[{"ampae", "=", 
        RowBox[{
         RowBox[{"Max", "[", "aevalues", "]"}], "-", 
         RowBox[{"Min", "[", "aevalues", "]"}]}]}], ";", 
       "\[IndentingNewLine]", "\[IndentingNewLine]", 
       RowBox[{"(*", 
        RowBox[{"phase", " ", "lag", " ", "analysis"}], "*)"}], 
       "\[IndentingNewLine]", 
       RowBox[{"(*", 
        RowBox[{
         RowBox[{
         "Fourier", " ", "transform", " ", "of", " ", "prey", " ", 
          "dynamics"}], ",", " ", 
         RowBox[{
         "predator", " ", "dynamics", " ", "and", " ", "effective", " ", 
          "prey", " ", "dynamics"}]}], "*)"}], "\[IndentingNewLine]", 
       RowBox[{"fx", "=", 
        RowBox[{"Fourier", "[", "xvalues", "]"}]}], ";", 
       "\[IndentingNewLine]", 
       RowBox[{"fy", "=", 
        RowBox[{"Fourier", "[", "yvalues", "]"}]}], ";", 
       "\[IndentingNewLine]", 
       RowBox[{"fxe", "=", 
        RowBox[{"Fourier", "[", "xevalues", "]"}]}], ";", 
       "\[IndentingNewLine]", "\[IndentingNewLine]", 
       RowBox[{"(*", 
        RowBox[{
        "Finding", " ", "the", " ", "dominant", " ", "frequency", " ", 
         "using", " ", "prey", " ", "dynamics"}], "*)"}], 
       "\[IndentingNewLine]", 
       RowBox[{"n", "=", 
        RowBox[{"FindPeaks", "[", 
         RowBox[{
          RowBox[{"Abs", "[", "fx", "]"}], ",", "0"}], "]"}]}], ";", 
       "\[IndentingNewLine]", 
       RowBox[{"max", "=", "0"}], ";", "\[IndentingNewLine]", 
       RowBox[{"imax", "=", "0"}], ";", "\[IndentingNewLine]", 
       RowBox[{"For", "[", 
        RowBox[{
         RowBox[{"q", "=", "1"}], ",", 
         RowBox[{"q", "<", 
          RowBox[{
           RowBox[{"Length", "[", "n", "]"}], "/", "2"}]}], ",", 
         RowBox[{"q", "++"}], ",", 
         RowBox[{
          RowBox[{"If", "[", 
           RowBox[{
            RowBox[{
             RowBox[{"n", "[", 
              RowBox[{"[", 
               RowBox[{"q", ",", "1"}], "]"}], "]"}], ">", "1"}], ",", 
            RowBox[{"z", "=", 
             RowBox[{"n", "[", 
              RowBox[{"[", 
               RowBox[{"q", ",", "2"}], "]"}], "]"}]}], ",", 
            RowBox[{"z", "=", "0"}]}], "]"}], ";", "\[IndentingNewLine]", 
          RowBox[{"w", "=", 
           RowBox[{"If", "[", 
            RowBox[{
             RowBox[{
              RowBox[{"Mod", "[", 
               RowBox[{
                RowBox[{
                 RowBox[{"n", "[", 
                  RowBox[{"[", 
                   RowBox[{"q", ",", "1"}], "]"}], "]"}], "*", "2"}], ",", 
                "2"}], "]"}], ">", "0"}], ",", 
             RowBox[{
              RowBox[{"(", 
               RowBox[{
                RowBox[{
                 RowBox[{"n", "[", 
                  RowBox[{"[", 
                   RowBox[{"q", ",", "1"}], "]"}], "]"}], "*", "2"}], "+", 
                "1"}], ")"}], "/", "2"}], ",", 
             RowBox[{"n", "[", 
              RowBox[{"[", 
               RowBox[{"q", ",", "1"}], "]"}], "]"}]}], "]"}]}], ";", 
          "\[IndentingNewLine]", 
          RowBox[{"If", "[", 
           RowBox[{
            RowBox[{"z", ">", "max"}], ",", 
            RowBox[{
             RowBox[{"max", "=", "z"}], ";", 
             RowBox[{"imax", "=", "w"}]}], ",", 
            RowBox[{"max", "=", "max"}]}], "]"}]}]}], "]"}], ";", 
       "\[IndentingNewLine]", "\[IndentingNewLine]", 
       RowBox[{"(*", 
        RowBox[{
         RowBox[{
         "extracing", " ", "the", " ", "phase", " ", "of", " ", "the", " ", 
          "prey"}], ",", " ", 
         RowBox[{
         "predator", " ", "and", " ", "effective", " ", "prey", " ", 
          "dynamics", " ", "at", " ", "the", " ", "dominant", " ", 
          "frequency"}]}], "*)"}], "\[IndentingNewLine]", 
       RowBox[{"phasex", "=", 
        RowBox[{"Arg", "[", 
         RowBox[{"fx", "[", 
          RowBox[{"[", "imax", "]"}], "]"}], "]"}]}], ";", " ", 
       RowBox[{"(*", "prey", "*)"}], "\[IndentingNewLine]", 
       RowBox[{"phasey", "=", 
        RowBox[{"Arg", "[", 
         RowBox[{"fy", "[", 
          RowBox[{"[", "imax", "]"}], "]"}], "]"}]}], ";", " ", 
       RowBox[{"(*", "predator", "*)"}], "\[IndentingNewLine]", 
       RowBox[{"phasexe", "=", 
        RowBox[{"Arg", "[", 
         RowBox[{"fxe", "[", 
          RowBox[{"[", "imax", "]"}], "]"}], "]"}]}], ";", " ", 
       RowBox[{"(*", 
        RowBox[{"effective", " ", "prey"}], "*)"}], "\[IndentingNewLine]", 
       "\[IndentingNewLine]", 
       RowBox[{"(*", 
        RowBox[{"calculating", " ", "phase", " ", "lags"}], "*)"}], 
       "\[IndentingNewLine]", 
       RowBox[{
        RowBox[{"lagxy", "[", 
         RowBox[{"[", 
          RowBox[{"i", ",", "j"}], "]"}], "]"}], "=", 
        RowBox[{
         RowBox[{"(", 
          RowBox[{"phasey", "-", "phasex"}], ")"}], "/", 
         RowBox[{"(", 
          RowBox[{"2", "*", "Pi"}], ")"}]}]}], ";", " ", 
       RowBox[{"(*", 
        RowBox[{"predator", " ", "-", " ", "prey"}], "*)"}], 
       "\[IndentingNewLine]", 
       RowBox[{
        RowBox[{"lagxey", "[", 
         RowBox[{"[", 
          RowBox[{"i", ",", "j"}], "]"}], "]"}], "=", 
        RowBox[{
         RowBox[{"(", 
          RowBox[{"phasey", "-", "phasexe"}], ")"}], "/", 
         RowBox[{"(", 
          RowBox[{"2", "*", "Pi"}], ")"}]}]}], ";", " ", 
       RowBox[{"(*", 
        RowBox[{"predator", " ", "-", " ", 
         RowBox[{"effective", " ", "prey"}]}], "*)"}], "\[IndentingNewLine]", 
       RowBox[{
        RowBox[{"lagxxe", "[", 
         RowBox[{"[", 
          RowBox[{"i", ",", "j"}], "]"}], "]"}], "=", 
        RowBox[{
         RowBox[{"(", 
          RowBox[{"phasexe", "-", "phasex"}], ")"}], "/", 
         RowBox[{"(", 
          RowBox[{"2", "*", "Pi"}], ")"}]}]}], ";", " ", 
       RowBox[{"(*", 
        RowBox[{
         RowBox[{"effective", " ", "prey"}], " ", "-", " ", 
         RowBox[{"actual", " ", "prey"}]}], "*)"}], "\[IndentingNewLine]", 
       "\[IndentingNewLine]", 
       RowBox[{"(*", 
        RowBox[{
         RowBox[{
          RowBox[{"standardizing", " ", "the", " ", "phase", " ", "lags"}], 
          ";", " ", 
          RowBox[{
          "they", " ", "should", " ", "be", " ", "between", " ", "0", " ", 
           "and", " ", "1.", " ", "If", " ", "the", " ", "number", " ", 
           "coming", " ", "out", " ", "of", " ", "the", " ", "calculation", 
           " ", "is", " ", "negative"}]}], ",", " ", 
         RowBox[{"add", " ", "1"}]}], " ", "*)"}], "\[IndentingNewLine]", 
       RowBox[{"If", "[", 
        RowBox[{
         RowBox[{
          RowBox[{"lagxy", "[", 
           RowBox[{"[", 
            RowBox[{"i", ",", "j"}], "]"}], "]"}], "<", " ", "0"}], ",", 
         RowBox[{
          RowBox[{"lagxy", "[", 
           RowBox[{"[", 
            RowBox[{"i", ",", "j"}], "]"}], "]"}], "=", 
          RowBox[{
           RowBox[{"lagxy", "[", 
            RowBox[{"[", 
             RowBox[{"i", ",", "j"}], "]"}], "]"}], "+", "1"}]}]}], "]"}], 
       ";", "\[IndentingNewLine]", 
       RowBox[{"If", "[", 
        RowBox[{
         RowBox[{
          RowBox[{"lagxey", "[", 
           RowBox[{"[", 
            RowBox[{"i", ",", "j"}], "]"}], "]"}], "<", " ", "0"}], ",", 
         RowBox[{
          RowBox[{"lagxey", "[", 
           RowBox[{"[", 
            RowBox[{"i", ",", "j"}], "]"}], "]"}], "=", 
          RowBox[{
           RowBox[{"lagxey", "[", 
            RowBox[{"[", 
             RowBox[{"i", ",", "j"}], "]"}], "]"}], "+", "1"}]}]}], "]"}], 
       ";", "\[IndentingNewLine]", 
       RowBox[{"If", "[", 
        RowBox[{
         RowBox[{
          RowBox[{"lagxxe", "[", 
           RowBox[{"[", 
            RowBox[{"i", ",", "j"}], "]"}], "]"}], "<", " ", "0"}], ",", 
         RowBox[{
          RowBox[{"lagxxe", "[", 
           RowBox[{"[", 
            RowBox[{"i", ",", "j"}], "]"}], "]"}], "=", 
          RowBox[{
           RowBox[{"lagxxe", "[", 
            RowBox[{"[", 
             RowBox[{"i", ",", "j"}], "]"}], "]"}], "+", "1"}]}]}], "]"}], 
       ";", "\[IndentingNewLine]", "\[IndentingNewLine]", 
       RowBox[{"(*", 
        RowBox[{
        "ignore", " ", "results", " ", "of", " ", "the", " ", "Fourier", " ", 
         "analysis", " ", "if", " ", "there", " ", "is", " ", "a", " ", 
         "stable", " ", "equilibrium", " ", 
         RowBox[{"(", 
          RowBox[{
           RowBox[{"i", ".", "e", ".", " ", "prey"}], " ", "standard", " ", 
           "deviation", " ", "is", " ", "below", " ", "a", " ", "critical", 
           " ", "threshold"}], ")"}]}], " ", "*)"}], "\[IndentingNewLine]", 
       RowBox[{"(*", 
        RowBox[{
         RowBox[{"value", " ", "is", " ", "set", " ", "to"}], " ", "-", 
         RowBox[{
         "1", " ", "in", " ", "case", " ", "of", " ", "a", " ", "stable", " ",
           "equilibrium", " ", "so", " ", "it", " ", "can", " ", "be", " ", 
          "recognized", " ", "as", " ", "a", " ", "non"}], "-", 
         RowBox[{"valid", " ", "result"}]}], "*)"}], "\[IndentingNewLine]", 
       RowBox[{"If", "[", 
        RowBox[{
         RowBox[{
          RowBox[{"stdevx", "[", 
           RowBox[{"[", 
            RowBox[{"i", ",", "j"}], "]"}], "]"}], "<", 
          RowBox[{"10", "^", 
           RowBox[{"-", "8"}]}]}], ",", 
         RowBox[{"{", 
          RowBox[{
           RowBox[{
            RowBox[{"lagxy", "[", 
             RowBox[{"[", 
              RowBox[{"i", ",", "j"}], "]"}], "]"}], "=", 
            RowBox[{"-", "1"}]}], ",", 
           RowBox[{
            RowBox[{"lagxey", "[", 
             RowBox[{"[", 
              RowBox[{"i", ",", "j"}], "]"}], "]"}], "=", 
            RowBox[{"-", "1"}]}], ",", 
           RowBox[{
            RowBox[{"lagxxe", "[", 
             RowBox[{"[", 
              RowBox[{"i", ",", "j"}], "]"}], "]"}], "=", 
            RowBox[{"-", "1"}]}]}], "}"}]}], "]"}], ";"}]}], 
     "\[IndentingNewLine]", "\[IndentingNewLine]", 
     RowBox[{"(*", 
      RowBox[{
       RowBox[{
       "end", " ", "of", " ", "calculations", " ", "for", " ", "a", " ", 
        "single", " ", "simulation", " ", "run"}], ";", " ", 
       RowBox[{
       "return", " ", "to", " ", "the", " ", "next", " ", "iteration", " ", 
        "of", " ", "the", " ", "loop"}]}], "*)"}], "\[IndentingNewLine]", 
     "]"}]}], "]"}], ";"}]], "Input",
 CellChangeTimes->{{3.732336569433798*^9, 3.7323366852963533`*^9}, {
  3.7323367387850437`*^9, 3.7323369982084084`*^9}, {3.7323370286974297`*^9, 
  3.7323370394163523`*^9}, {3.732337092627457*^9, 3.7323371893742886`*^9}, {
  3.732337228409675*^9, 3.7323375071049304`*^9}, {3.7323375637845488`*^9, 
  3.7323377653169785`*^9}, {3.7323378445473537`*^9, 3.732337851406842*^9}, {
  3.7323380295549593`*^9, 3.7323380529640846`*^9}, {3.7323383607099037`*^9, 
  3.7323384162473373`*^9}, {3.7323385480137167`*^9, 3.732338548607476*^9}, {
  3.732338730457673*^9, 3.732338732332697*^9}, {3.7323388456466856`*^9, 
  3.732338852365546*^9}}]
}, Open  ]]
}, Open  ]],

Cell[CellGroupData[{

Cell["Model 2", "Subsection",
 CellChangeTimes->{{3.732335947091011*^9, 3.7323359483410482`*^9}, {
   3.73233602594783*^9, 3.732336026260391*^9}, 3.7323382183978033`*^9}],

Cell[CellGroupData[{

Cell["Defining parameter values and global simulation parameters", \
"Subsubsection",
 CellChangeTimes->{{3.7323360232584224`*^9, 3.73233603410437*^9}, {
  3.732336120509369*^9, 3.732336128370386*^9}, {3.7323362192289944`*^9, 
  3.7323362309026337`*^9}}],

Cell[BoxData[{
 RowBox[{
  RowBox[{"params", "=", 
   RowBox[{"{", 
    RowBox[{
     RowBox[{"r0", "\[Rule]", "1"}], ",", 
     RowBox[{"a0", "\[Rule]", "1"}], ",", 
     RowBox[{"e0", "\[Rule]", "0.5"}], ",", 
     RowBox[{"cx", "\[Rule]", "4"}], ",", 
     RowBox[{"cy", "\[Rule]", "3.5"}], ",", 
     RowBox[{"alpha", "\[Rule]", 
      RowBox[{"1", "/", "1000"}]}], ",", 
     RowBox[{"Gx", "\[Rule]", "0.01"}], ",", 
     RowBox[{"Gy", "\[Rule]", "0.01"}], ",", 
     RowBox[{"k", "\[Rule]", "2.5"}], ",", 
     RowBox[{"h", "\[Rule]", "0.1"}]}], "}"}]}], ";"}], "\[IndentingNewLine]", 
 RowBox[{
  RowBox[{"sysp", "=", 
   RowBox[{"sys2", "/.", "params"}]}], ";"}], "\[IndentingNewLine]", 
 RowBox[{
  RowBox[{"tmax", "=", "50000"}], ";"}], "\[IndentingNewLine]", 
 RowBox[{
  RowBox[{"numsteps", "=", "20000"}], ";"}], "\[IndentingNewLine]", 
 RowBox[{
  RowBox[{"numvalues", "=", "25"}], ";"}], "\[IndentingNewLine]", 
 RowBox[{
  RowBox[{"mintheta", "=", "5"}], ";"}], "\[IndentingNewLine]", 
 RowBox[{
  RowBox[{"maxtheta", "=", "12.5"}], ";"}], "\[IndentingNewLine]", 
 RowBox[{
  RowBox[{"mind", "=", "0"}], ";"}], "\[IndentingNewLine]", 
 RowBox[{
  RowBox[{"maxd", "=", "0.075"}], ";"}], "\[IndentingNewLine]", 
 RowBox[{
  RowBox[{"a1", "=", 
   RowBox[{
    RowBox[{"(", 
     RowBox[{"a", "/", "a0"}], ")"}], "/.", "params"}]}], 
  ";"}], "\[IndentingNewLine]", 
 RowBox[{
  RowBox[{"g1", "=", 
   RowBox[{
    RowBox[{"(", 
     RowBox[{"g", "/", "g0"}], ")"}], "/.", "params"}]}], ";"}]}], "Input",
 CellChangeTimes->{{3.7320133188232527`*^9, 3.7320133188232527`*^9}, {
   3.7320134089947767`*^9, 3.732013411791725*^9}, {3.732013473584118*^9, 
   3.7320135000263968`*^9}, {3.7323356355200157`*^9, 
   3.7323356552397146`*^9}, {3.732335688914898*^9, 3.7323356904149694`*^9}, 
   3.7323359352763615`*^9, 3.732335974454573*^9, {3.7323360454033327`*^9, 
   3.7323361687049174`*^9}, {3.7323362463717318`*^9, 3.7323362465279427`*^9}, 
   3.7323377955414143`*^9, {3.732337833607828*^9, 3.732337863471178*^9}, {
   3.7323379902861447`*^9, 3.7323379974581223`*^9}, {3.732338268013631*^9, 
   3.7323382704824204`*^9}}]
}, Open  ]],

Cell[CellGroupData[{

Cell["Arrays for storing simulated time series", "Subsubsection",
 CellChangeTimes->{{3.732336310051952*^9, 3.732336317631905*^9}}],

Cell[BoxData[{
 RowBox[{
  RowBox[{
   RowBox[{"xvalues", "=", 
    RowBox[{"Array", "[", 
     RowBox[{"f", ",", "numsteps"}], "]"}]}], ";"}], "   ", 
  RowBox[{"(*", 
   RowBox[{"prey", " ", "biomass"}], "*)"}]}], "\[IndentingNewLine]", 
 RowBox[{
  RowBox[{
   RowBox[{"yvalues", "=", 
    RowBox[{"Array", "[", 
     RowBox[{"f", ",", "numsteps"}], "]"}]}], ";"}], "  ", 
  RowBox[{"(*", 
   RowBox[{"predator", " ", "biomass"}], "*)"}]}], "\[IndentingNewLine]", 
 RowBox[{
  RowBox[{
   RowBox[{"agvalues", "=", 
    RowBox[{"Array", "[", 
     RowBox[{"f", ",", "numsteps"}], "]"}]}], ";"}], "  ", 
  RowBox[{"(*", 
   RowBox[{"edibility", " ", "and", " ", "conversion", " ", "efficiency"}], 
   "*)"}]}], "\[IndentingNewLine]", 
 RowBox[{
  RowBox[{
   RowBox[{"xevalues", "=", 
    RowBox[{"Array", "[", 
     RowBox[{"f", ",", "numsteps"}], "]"}]}], ";"}], " ", 
  RowBox[{"(*", " ", 
   RowBox[{"effective", " ", "prey", " ", "biomass"}], "*)"}], 
  " "}], "\[IndentingNewLine]"}], "Input",
 CellChangeTimes->{
  3.7323363287571*^9, {3.7323363598244133`*^9, 3.7323364063004847`*^9}}]
}, Open  ]],

Cell[CellGroupData[{

Cell["Defining arrays of output values", "Subsubsection",
 CellChangeTimes->{{3.732336203242155*^9, 3.7323362160101323`*^9}}],

Cell[BoxData[
 RowBox[{
  RowBox[{"(*", 
   RowBox[{"predator", " ", "biomass", " ", 
    RowBox[{"(", 
     RowBox[{
     "to", " ", "check", " ", "for", " ", "extinction", " ", "later"}]}]}], 
   "*)"}], "\[IndentingNewLine]", 
  RowBox[{
   RowBox[{
    RowBox[{"meany", "=", 
     RowBox[{"Array", "[", 
      RowBox[{"f", ",", 
       RowBox[{"{", 
        RowBox[{"numvalues", ",", "numvalues"}], "}"}]}], "]"}]}], ";"}], 
   "\[IndentingNewLine]", "\[IndentingNewLine]", 
   RowBox[{"(*", 
    RowBox[{
    "temporal", " ", "variability", " ", "in", " ", "prey", " ", "and", " ", 
     "edibility", " ", "*", " ", "conversion", " ", "efficiency"}], "*)"}], 
   "\[IndentingNewLine]", 
   RowBox[{
    RowBox[{"stdevx", "=", 
     RowBox[{"Array", "[", 
      RowBox[{"f", ",", 
       RowBox[{"{", 
        RowBox[{"numvalues", ",", "numvalues"}], "}"}]}], "]"}]}], ";"}], 
   "\[IndentingNewLine]", 
   RowBox[{
    RowBox[{"stdevag", "=", 
     RowBox[{"Array", "[", 
      RowBox[{"f", ",", 
       RowBox[{"{", 
        RowBox[{"numvalues", ",", "numvalues"}], "}"}]}], "]"}]}], ";"}], 
   "\[IndentingNewLine]", 
   RowBox[{
    RowBox[{"ampx", "=", 
     RowBox[{"Array", "[", 
      RowBox[{"f", ",", 
       RowBox[{"{", 
        RowBox[{"numvalues", ",", "numvalues"}], "}"}]}], "]"}]}], ";"}], 
   "\[IndentingNewLine]", 
   RowBox[{
    RowBox[{"ampag", "=", 
     RowBox[{"Array", "[", 
      RowBox[{"f", ",", 
       RowBox[{"{", 
        RowBox[{"numvalues", ",", "numvalues"}], "}"}]}], "]"}]}], ";"}], 
   "\[IndentingNewLine]", "\[IndentingNewLine]", 
   RowBox[{"(*", 
    RowBox[{"phase", " ", "lags"}], "*)"}], "\[IndentingNewLine]", 
   RowBox[{
    RowBox[{"lagxy", "=", 
     RowBox[{"Array", "[", 
      RowBox[{"f", ",", 
       RowBox[{"{", 
        RowBox[{"numvalues", ",", "numvalues"}], "}"}]}], "]"}]}], ";", "  ", 
    RowBox[{"(*", 
     RowBox[{"predator", " ", "-", " ", "prey"}], "*)"}], 
    "\[IndentingNewLine]", 
    RowBox[{"lagxey", "=", 
     RowBox[{"Array", "[", 
      RowBox[{"f", ",", 
       RowBox[{"{", 
        RowBox[{"numvalues", ",", "numvalues"}], "}"}]}], "]"}]}], ";", " ", 
    RowBox[{"(*", 
     RowBox[{"predator", " ", "-", " ", 
      RowBox[{"effective", " ", "prey"}]}], "*)"}], "\[IndentingNewLine]", 
    RowBox[{"lagxxe", "=", 
     RowBox[{"Array", "[", 
      RowBox[{"f", ",", 
       RowBox[{"{", 
        RowBox[{"numvalues", ",", "numvalues"}], "}"}]}], "]"}]}], ";"}], " ", 
   RowBox[{"(*", 
    RowBox[{
     RowBox[{"effective", " ", "prey"}], " ", "-", " ", 
     RowBox[{"actual", " ", "prey"}]}], "*)"}], 
   "\[IndentingNewLine]"}]}]], "Input",
 CellChangeTimes->{{3.7323362429184756`*^9, 3.732336321803821*^9}, {
  3.732336423069455*^9, 3.7323365046889153`*^9}, {3.7323367871968145`*^9, 
  3.732336791276896*^9}, {3.732337510433137*^9, 3.7323375538140297`*^9}, {
  3.732337945593206*^9, 3.7323379509857264`*^9}}]
}, Open  ]],

Cell[CellGroupData[{

Cell[TextData[{
 "Simulation on a 25x25 grid of parameter values for ",
 StyleBox["d",
  FontSlant->"Italic"],
 " and ",
 StyleBox["theta",
  FontSlant->"Italic"]
}], "Subsubsection",
 CellChangeTimes->{{3.732336529925578*^9, 3.732336550414056*^9}}],

Cell[BoxData[
 RowBox[{
  RowBox[{"For", "[", 
   RowBox[{
    RowBox[{"i", "=", "1"}], ",", 
    RowBox[{"i", "\[LessEqual]", "numvalues"}], ",", 
    RowBox[{"i", "++"}], ",", 
    RowBox[{"For", "[", 
     RowBox[{
      RowBox[{"j", "=", "1"}], ",", 
      RowBox[{"j", "\[LessEqual]", "numvalues"}], ",", 
      RowBox[{"j", "++"}], ",", "\[IndentingNewLine]", "\[IndentingNewLine]", 
      RowBox[{"(*", 
       RowBox[{
        RowBox[{
        "substituting", " ", "values", " ", "for", " ", "theta", " ", "and", 
         " ", "d"}], ",", " ", 
        RowBox[{
        "and", " ", "numerical", " ", "solving", " ", "of", " ", "the", " ", 
         "differential", " ", "equations"}]}], "*)"}], "\[IndentingNewLine]", 
      RowBox[{
       RowBox[{"b", "=", 
        RowBox[{"mintheta", "+", 
         RowBox[{"i", "*", 
          RowBox[{
           RowBox[{"(", 
            RowBox[{"maxtheta", "-", "mintheta"}], ")"}], "/", 
           "numvalues"}]}]}]}], ";", "\[IndentingNewLine]", 
       RowBox[{"c", "=", 
        RowBox[{"mind", "+", 
         RowBox[{"j", "*", 
          RowBox[{
           RowBox[{"(", 
            RowBox[{"maxd", "-", "mind"}], ")"}], "/", "numvalues"}]}]}]}], 
       ";", "\[IndentingNewLine]", 
       RowBox[{"sysp2", "=", 
        RowBox[{"sysp", "/.", 
         RowBox[{"{", 
          RowBox[{
           RowBox[{"theta", "\[Rule]", "b"}], ",", 
           RowBox[{"d", "\[Rule]", "c"}]}], "}"}]}]}], ";", 
       "\[IndentingNewLine]", 
       RowBox[{"a2", "=", 
        RowBox[{"a1", "/.", 
         RowBox[{"theta", "\[Rule]", "b"}]}]}], ";", "\[IndentingNewLine]", 
       RowBox[{"sol1", "=", 
        RowBox[{"NDSolve", "[", 
         RowBox[{"sysp2", ",", 
          RowBox[{"{", 
           RowBox[{"x", ",", "y", ",", "u", ",", "v"}], "}"}], ",", 
          RowBox[{"{", 
           RowBox[{"t", ",", "0", ",", "tmax"}], "}"}], ",", 
          RowBox[{"PrecisionGoal", "\[Rule]", "13"}], ",", 
          RowBox[{"AccuracyGoal", "\[Rule]", "15"}]}], "]"}]}], ";", 
       "\[IndentingNewLine]", "\[IndentingNewLine]", 
       RowBox[{"(*", 
        RowBox[{"generating", " ", "timeseries"}], "*)"}], 
       "\[IndentingNewLine]", 
       RowBox[{"For", "[", 
        RowBox[{
         RowBox[{"m", "=", "1"}], ",", 
         RowBox[{"m", "\[LessEqual]", "numsteps1"}], ",", 
         RowBox[{"m", "++"}], ",", 
         RowBox[{
          RowBox[{"n", "=", 
           RowBox[{"tmax", "-", "numsteps1", "+", "m"}]}], ";", 
          "\[IndentingNewLine]", 
          RowBox[{
           RowBox[{"xvalues", "[", 
            RowBox[{"[", "m", "]"}], "]"}], "=", 
           RowBox[{
            RowBox[{"Evaluate", "[", 
             RowBox[{
              RowBox[{"x", "[", "n", "]"}], "/.", "sol1"}], "]"}], "[", 
            RowBox[{"[", "1", "]"}], "]"}]}], ";", "\[IndentingNewLine]", 
          RowBox[{
           RowBox[{"yvalues", "[", 
            RowBox[{"[", "m", "]"}], "]"}], "=", 
           RowBox[{
            RowBox[{"Evaluate", "[", 
             RowBox[{
              RowBox[{"y", "[", "n", "]"}], "/.", "sol1"}], "]"}], "[", 
            RowBox[{"[", "1", "]"}], "]"}]}], ";", "\[IndentingNewLine]", 
          RowBox[{
           RowBox[{"aevalues", "[", 
            RowBox[{"[", "m", "]"}], "]"}], "=", 
           RowBox[{
            RowBox[{"(", 
             RowBox[{
              RowBox[{"(", 
               RowBox[{
                RowBox[{"Evaluate", "[", 
                 RowBox[{"a2", "/.", "sol1"}], "]"}], "/.", 
                RowBox[{"t", "\[Rule]", "n"}]}], ")"}], "[", 
              RowBox[{"[", "1", "]"}], "]"}], ")"}], "*", 
            RowBox[{"(", 
             RowBox[{
              RowBox[{"(", 
               RowBox[{
                RowBox[{"Evaluate", "[", 
                 RowBox[{"e1", "/.", "sol1"}], "]"}], "/.", 
                RowBox[{"t", "\[Rule]", "n"}]}], ")"}], "[", 
              RowBox[{"[", "1", "]"}], "]"}], ")"}]}]}], ";", 
          "\[IndentingNewLine]", 
          RowBox[{
           RowBox[{"xevalues", "[", 
            RowBox[{"[", "m", "]"}], "]"}], "=", 
           RowBox[{
            RowBox[{"xvalues", "[", 
             RowBox[{"[", "m", "]"}], "]"}], "*", 
            RowBox[{"aevalues", "[", 
             RowBox[{"[", "m", "]"}], "]"}]}]}]}]}], "]"}], ";", 
       "\[IndentingNewLine]", "\[IndentingNewLine]", 
       RowBox[{"(*", 
        RowBox[{
        "calculating", " ", "predator", " ", "biomass", " ", "to", " ", 
         "check", " ", "for", " ", "extinction", " ", "later"}], "*)"}], 
       "\[IndentingNewLine]", 
       RowBox[{
        RowBox[{"meany", "[", 
         RowBox[{"[", 
          RowBox[{"i", ",", "j"}], "]"}], "]"}], "=", 
        RowBox[{"Mean", "[", "yvalues", "]"}]}], ";", "\[IndentingNewLine]", 
       "\[IndentingNewLine]", 
       RowBox[{"(*", 
        RowBox[{
        "calculating", " ", "temporal", " ", "variability", " ", "in", " ", 
         "prey", " ", "biomass", " ", "and", " ", "in", " ", "edibility", " ",
          "*", " ", "conversion", " ", "efficiency"}], "*)"}], 
       "\[IndentingNewLine]", 
       RowBox[{
        RowBox[{"stdevx", "[", 
         RowBox[{"[", 
          RowBox[{"i", ",", "j"}], "]"}], "]"}], "=", 
        RowBox[{"StandardDeviation", "[", "xvalues", "]"}]}], ";", 
       "\[IndentingNewLine]", 
       RowBox[{
        RowBox[{"stdevae", "[", 
         RowBox[{"[", 
          RowBox[{"i", ",", "j"}], "]"}], "]"}], "=", 
        RowBox[{"StandardDeviation", "[", "aevalues", "]"}]}], ";", 
       "\[IndentingNewLine]", 
       RowBox[{"ampx", "=", 
        RowBox[{
         RowBox[{"Max", "[", "xvalues", "]"}], "-", 
         RowBox[{"Min", "[", "xvalues", "]"}]}]}], ";", "\[IndentingNewLine]", 
       RowBox[{"ampae", "=", 
        RowBox[{
         RowBox[{"Max", "[", "aevalues", "]"}], "-", 
         RowBox[{"Min", "[", "aevalues", "]"}]}]}], ";", 
       "\[IndentingNewLine]", "\[IndentingNewLine]", 
       RowBox[{"(*", 
        RowBox[{"phase", " ", "lag", " ", "analysis"}], "*)"}], 
       "\[IndentingNewLine]", 
       RowBox[{"(*", 
        RowBox[{
         RowBox[{
         "Fourier", " ", "transform", " ", "of", " ", "prey", " ", 
          "dynamics"}], ",", " ", 
         RowBox[{
         "predator", " ", "dynamics", " ", "and", " ", "effective", " ", 
          "prey", " ", "dynamics"}]}], "*)"}], "\[IndentingNewLine]", 
       RowBox[{"fx", "=", 
        RowBox[{"Fourier", "[", "xvalues", "]"}]}], ";", 
       "\[IndentingNewLine]", 
       RowBox[{"fy", "=", 
        RowBox[{"Fourier", "[", "yvalues", "]"}]}], ";", 
       "\[IndentingNewLine]", 
       RowBox[{"fxe", "=", 
        RowBox[{"Fourier", "[", "xevalues", "]"}]}], ";", 
       "\[IndentingNewLine]", "\[IndentingNewLine]", 
       RowBox[{"(*", 
        RowBox[{
        "Finding", " ", "the", " ", "dominant", " ", "frequency", " ", "in", 
         " ", "prey", " ", "dynamics"}], "*)"}], "\[IndentingNewLine]", 
       RowBox[{"n", "=", 
        RowBox[{"FindPeaks", "[", 
         RowBox[{
          RowBox[{"Abs", "[", "fx", "]"}], ",", "0"}], "]"}]}], ";", 
       "\[IndentingNewLine]", 
       RowBox[{"max", "=", "0"}], ";", "\[IndentingNewLine]", 
       RowBox[{"imax", "=", "0"}], ";", "\[IndentingNewLine]", 
       RowBox[{"For", "[", 
        RowBox[{
         RowBox[{"q", "=", "1"}], ",", 
         RowBox[{"q", "<", 
          RowBox[{
           RowBox[{"Length", "[", "n", "]"}], "/", "2"}]}], ",", 
         RowBox[{"q", "++"}], ",", 
         RowBox[{
          RowBox[{"If", "[", 
           RowBox[{
            RowBox[{
             RowBox[{"n", "[", 
              RowBox[{"[", 
               RowBox[{"q", ",", "1"}], "]"}], "]"}], ">", "1"}], ",", 
            RowBox[{"z", "=", 
             RowBox[{"n", "[", 
              RowBox[{"[", 
               RowBox[{"q", ",", "2"}], "]"}], "]"}]}], ",", 
            RowBox[{"z", "=", "0"}]}], "]"}], ";", "\[IndentingNewLine]", 
          RowBox[{"w", "=", 
           RowBox[{"If", "[", 
            RowBox[{
             RowBox[{
              RowBox[{"Mod", "[", 
               RowBox[{
                RowBox[{
                 RowBox[{"n", "[", 
                  RowBox[{"[", 
                   RowBox[{"q", ",", "1"}], "]"}], "]"}], "*", "2"}], ",", 
                "2"}], "]"}], ">", "0"}], ",", 
             RowBox[{
              RowBox[{"(", 
               RowBox[{
                RowBox[{
                 RowBox[{"n", "[", 
                  RowBox[{"[", 
                   RowBox[{"q", ",", "1"}], "]"}], "]"}], "*", "2"}], "+", 
                "1"}], ")"}], "/", "2"}], ",", 
             RowBox[{"n", "[", 
              RowBox[{"[", 
               RowBox[{"q", ",", "1"}], "]"}], "]"}]}], "]"}]}], ";", 
          "\[IndentingNewLine]", 
          RowBox[{"If", "[", 
           RowBox[{
            RowBox[{"z", ">", "max"}], ",", 
            RowBox[{
             RowBox[{"max", "=", "z"}], ";", 
             RowBox[{"imax", "=", "w"}]}], ",", 
            RowBox[{"max", "=", "max"}]}], "]"}]}]}], "]"}], ";", 
       "\[IndentingNewLine]", "\[IndentingNewLine]", 
       RowBox[{"(*", 
        RowBox[{
         RowBox[{
         "extracing", " ", "the", " ", "phase", " ", "of", " ", "the", " ", 
          "prey"}], ",", " ", 
         RowBox[{
         "predator", " ", "and", " ", "effective", " ", "prey", " ", 
          "dynamics", " ", "at", " ", "the", " ", "dominant", " ", 
          "frequency"}]}], "*)"}], "\[IndentingNewLine]", 
       RowBox[{"phasex", "=", 
        RowBox[{"Arg", "[", 
         RowBox[{"fx", "[", 
          RowBox[{"[", "imax", "]"}], "]"}], "]"}]}], ";", " ", 
       RowBox[{"(*", "prey", "*)"}], "\[IndentingNewLine]", 
       RowBox[{"phasey", "=", 
        RowBox[{"Arg", "[", 
         RowBox[{"fy", "[", 
          RowBox[{"[", "imax", "]"}], "]"}], "]"}]}], ";", " ", 
       RowBox[{"(*", "predator", "*)"}], "\[IndentingNewLine]", 
       RowBox[{"phasexe", "=", 
        RowBox[{"Arg", "[", 
         RowBox[{"fxe", "[", 
          RowBox[{"[", "imax", "]"}], "]"}], "]"}]}], ";", " ", 
       RowBox[{"(*", 
        RowBox[{"effective", " ", "prey"}], "*)"}], "\[IndentingNewLine]", 
       "\[IndentingNewLine]", 
       RowBox[{"(*", 
        RowBox[{"calculating", " ", "phase", " ", "lags"}], "*)"}], 
       "\[IndentingNewLine]", 
       RowBox[{
        RowBox[{"lagxy", "[", 
         RowBox[{"[", 
          RowBox[{"i", ",", "j"}], "]"}], "]"}], "=", 
        RowBox[{
         RowBox[{"(", 
          RowBox[{"phasey", "-", "phasex"}], ")"}], "/", 
         RowBox[{"(", 
          RowBox[{"2", "*", "Pi"}], ")"}]}]}], ";", " ", 
       RowBox[{"(*", 
        RowBox[{"predator", " ", "-", " ", "prey"}], "*)"}], 
       "\[IndentingNewLine]", 
       RowBox[{
        RowBox[{"lagxey", "[", 
         RowBox[{"[", 
          RowBox[{"i", ",", "j"}], "]"}], "]"}], "=", 
        RowBox[{
         RowBox[{"(", 
          RowBox[{"phasey", "-", "phasexe"}], ")"}], "/", 
         RowBox[{"(", 
          RowBox[{"2", "*", "Pi"}], ")"}]}]}], ";", " ", 
       RowBox[{"(*", 
        RowBox[{"predator", " ", "-", " ", 
         RowBox[{"effective", " ", "prey"}]}], "*)"}], "\[IndentingNewLine]", 
       RowBox[{
        RowBox[{"lagxxe", "[", 
         RowBox[{"[", 
          RowBox[{"i", ",", "j"}], "]"}], "]"}], "=", 
        RowBox[{
         RowBox[{"(", 
          RowBox[{"phasexe", "-", "phasex"}], ")"}], "/", 
         RowBox[{"(", 
          RowBox[{"2", "*", "Pi"}], ")"}]}]}], ";", " ", 
       RowBox[{"(*", 
        RowBox[{
         RowBox[{"effective", " ", "prey"}], " ", "-", " ", 
         RowBox[{"actual", " ", "prey"}]}], "*)"}], "\[IndentingNewLine]", 
       "\[IndentingNewLine]", 
       RowBox[{"(*", 
        RowBox[{
         RowBox[{
          RowBox[{"standardizing", " ", "the", " ", "phase", " ", "lags"}], 
          ";", " ", 
          RowBox[{
          "they", " ", "should", " ", "be", " ", "between", " ", "0", " ", 
           "and", " ", "1.", " ", "If", " ", "the", " ", "number", " ", 
           "coming", " ", "out", " ", "of", " ", "the", " ", "calculation", 
           " ", "is", " ", "negative"}]}], ",", " ", 
         RowBox[{"add", " ", "1"}]}], " ", "*)"}], "\[IndentingNewLine]", 
       RowBox[{"If", "[", 
        RowBox[{
         RowBox[{
          RowBox[{"lagxy", "[", 
           RowBox[{"[", 
            RowBox[{"i", ",", "j"}], "]"}], "]"}], "<", " ", "0"}], ",", 
         RowBox[{
          RowBox[{"lagxy", "[", 
           RowBox[{"[", 
            RowBox[{"i", ",", "j"}], "]"}], "]"}], "=", 
          RowBox[{
           RowBox[{"lagxy", "[", 
            RowBox[{"[", 
             RowBox[{"i", ",", "j"}], "]"}], "]"}], "+", "1"}]}]}], "]"}], 
       ";", "\[IndentingNewLine]", 
       RowBox[{"If", "[", 
        RowBox[{
         RowBox[{
          RowBox[{"lagxey", "[", 
           RowBox[{"[", 
            RowBox[{"i", ",", "j"}], "]"}], "]"}], "<", " ", "0"}], ",", 
         RowBox[{
          RowBox[{"lagxey", "[", 
           RowBox[{"[", 
            RowBox[{"i", ",", "j"}], "]"}], "]"}], "=", 
          RowBox[{
           RowBox[{"lagxey", "[", 
            RowBox[{"[", 
             RowBox[{"i", ",", "j"}], "]"}], "]"}], "+", "1"}]}]}], "]"}], 
       ";", "\[IndentingNewLine]", 
       RowBox[{"If", "[", 
        RowBox[{
         RowBox[{
          RowBox[{"lagxxe", "[", 
           RowBox[{"[", 
            RowBox[{"i", ",", "j"}], "]"}], "]"}], "<", " ", "0"}], ",", 
         RowBox[{
          RowBox[{"lagxxe", "[", 
           RowBox[{"[", 
            RowBox[{"i", ",", "j"}], "]"}], "]"}], "=", 
          RowBox[{
           RowBox[{"lagxxe", "[", 
            RowBox[{"[", 
             RowBox[{"i", ",", "j"}], "]"}], "]"}], "+", "1"}]}]}], "]"}], 
       ";", "\[IndentingNewLine]", "\[IndentingNewLine]", 
       RowBox[{"(*", 
        RowBox[{
        "ignore", " ", "results", " ", "of", " ", "the", " ", "Fourier", " ", 
         "analysis", " ", "if", " ", "there", " ", "is", " ", "a", " ", 
         "stable", " ", "equilibrium", " ", 
         RowBox[{"(", 
          RowBox[{
           RowBox[{"i", ".", "e", ".", " ", "prey"}], " ", "standard", " ", 
           "deviation", " ", "is", " ", "below", " ", "a", " ", "critical", 
           " ", "threshold"}], ")"}]}], " ", "*)"}], "\[IndentingNewLine]", 
       RowBox[{"(*", 
        RowBox[{
         RowBox[{"value", " ", "is", " ", "set", " ", "to"}], " ", "-", 
         RowBox[{
         "1", " ", "in", " ", "case", " ", "of", " ", "a", " ", "stable", " ",
           "equilibrium", " ", "so", " ", "it", " ", "can", " ", "be", " ", 
          "recognized", " ", "as", " ", "a", " ", "non"}], "-", 
         RowBox[{"valid", " ", "result"}]}], "*)"}], "\[IndentingNewLine]", 
       RowBox[{"If", "[", 
        RowBox[{
         RowBox[{
          RowBox[{"stdevx", "[", 
           RowBox[{"[", 
            RowBox[{"i", ",", "j"}], "]"}], "]"}], "<", 
          RowBox[{"10", "^", 
           RowBox[{"-", "8"}]}]}], ",", 
         RowBox[{"{", 
          RowBox[{
           RowBox[{
            RowBox[{"lagxy", "[", 
             RowBox[{"[", 
              RowBox[{"i", ",", "j"}], "]"}], "]"}], "=", 
            RowBox[{"-", "1"}]}], ",", 
           RowBox[{
            RowBox[{"lagxey", "[", 
             RowBox[{"[", 
              RowBox[{"i", ",", "j"}], "]"}], "]"}], "=", 
            RowBox[{"-", "1"}]}], ",", 
           RowBox[{
            RowBox[{"lagxxe", "[", 
             RowBox[{"[", 
              RowBox[{"i", ",", "j"}], "]"}], "]"}], "=", 
            RowBox[{"-", "1"}]}]}], "}"}]}], "]"}], ";"}]}], 
     "\[IndentingNewLine]", "\[IndentingNewLine]", 
     RowBox[{"(*", 
      RowBox[{
       RowBox[{
       "end", " ", "of", " ", "calculations", " ", "for", " ", "a", " ", 
        "single", " ", "simulation", " ", "run"}], ";", " ", 
       RowBox[{
       "return", " ", "to", " ", "the", " ", "next", " ", "iteration", " ", 
        "of", " ", "the", " ", "loop"}]}], "*)"}], "\[IndentingNewLine]", 
     "]"}]}], "]"}], ";"}]], "Input",
 CellChangeTimes->{{3.732336569433798*^9, 3.7323366852963533`*^9}, {
   3.7323367387850437`*^9, 3.7323369982084084`*^9}, {3.7323370286974297`*^9, 
   3.7323370394163523`*^9}, {3.732337092627457*^9, 3.7323371893742886`*^9}, {
   3.732337228409675*^9, 3.7323375071049304`*^9}, {3.7323375637845488`*^9, 
   3.7323377653169785`*^9}, {3.7323378701118555`*^9, 3.7323378768327727`*^9}, 
   3.732338444578396*^9, 3.732338867773233*^9}]
}, Open  ]]
}, Open  ]]
}, Open  ]]
},
WindowSize->{1920, 1117},
WindowMargins->{{1912, Automatic}, {Automatic, -8}},
CellContext->"lotsofsimulationsgrowthconversionother2`",
FrontEndVersion->"10.0 for Microsoft Windows (64-bit) (December 4, 2014)",
StyleDefinitions->"Default.nb"
]
(* End of Notebook Content *)

(* Internal cache information *)
(*CellTagsOutline
CellTagsIndex->{}
*)
(*CellTagsIndex
CellTagsIndex->{}
*)
(*NotebookFileOutline
Notebook[{
Cell[558, 20, 320, 6, 54, "Input"],
Cell[CellGroupData[{
Cell[903, 30, 156, 2, 70, "Section"],
Cell[CellGroupData[{
Cell[1084, 36, 99, 1, 49, "Subsection"],
Cell[1186, 39, 10894, 223, 232, "Input"]
}, Open  ]],
Cell[CellGroupData[{
Cell[12117, 267, 166, 3, 49, "Subsection"],
Cell[12286, 272, 1766, 55, 92, "Input"]
}, Open  ]]
}, Open  ]],
Cell[CellGroupData[{
Cell[14101, 333, 100, 1, 70, "Section"],
Cell[CellGroupData[{
Cell[14226, 338, 145, 2, 49, "Subsection"],
Cell[CellGroupData[{
Cell[14396, 344, 254, 4, 39, "Subsubsection"],
Cell[14653, 350, 2221, 53, 232, "Input"]
}, Open  ]],
Cell[CellGroupData[{
Cell[16911, 408, 131, 1, 39, "Subsubsection"],
Cell[17045, 411, 1077, 30, 112, "Input"]
}, Open  ]],
Cell[CellGroupData[{
Cell[18159, 446, 125, 1, 39, "Subsubsection"],
Cell[18287, 449, 2964, 82, 292, "Input"]
}, Open  ]],
Cell[CellGroupData[{
Cell[21288, 536, 249, 8, 39, "Subsubsection"],
Cell[21540, 546, 16707, 417, 1212, "Input"]
}, Open  ]]
}, Open  ]],
Cell[CellGroupData[{
Cell[38296, 969, 170, 2, 49, "Subsection"],
Cell[CellGroupData[{
Cell[38491, 975, 254, 4, 39, "Subsubsection"],
Cell[38748, 981, 2127, 52, 232, "Input"]
}, Open  ]],
Cell[CellGroupData[{
Cell[40912, 1038, 131, 1, 39, "Subsubsection"],
Cell[41046, 1041, 1093, 32, 112, "Input"]
}, Open  ]],
Cell[CellGroupData[{
Cell[42176, 1078, 125, 1, 39, "Subsubsection"],
Cell[42304, 1081, 2904, 81, 292, "Input"]
}, Open  ]],
Cell[CellGroupData[{
Cell[45245, 1167, 249, 8, 39, "Subsubsection"],
Cell[45497, 1177, 16496, 413, 1212, "Input"]
}, Open  ]]
}, Open  ]]
}, Open  ]]
}
]
*)

(* End of internal cache information *)
